# Supplementary material for: Physicochemical Properties of Low-Molecular-Weight Homogalacturonan Pectin from Enzyme-Hydrolyzed Red Okra
Source: Foods. 2024 Oct 22;13(21):3353. doi: 10.3390/foods13213353 (PMC11545615; doi:10.3390/foods13213353)
Supplement: Supplementary file 1 [file foods-13-03353-s001.zip]

Archive with 1 entries (1 files):
- foods-3220660-supplementary.pdf
